# Supplementary material for: First Evidence of Co-Circulation of Emerging Leishmania martiniquensis, Leishmania orientalis, and Crithidia sp. in Culicoides Biting Midges (Diptera: Ceratopogonidae), the Putative Vectors for Autochthonous Transmission in Southern Thailand
Source: Trop Med Infect Dis. 2022 Nov 15;7(11):379. doi: 10.3390/tropicalmed7110379 (PMC9696774; doi:10.3390/tropicalmed7110379)
Supplement: Supplementary file 1 [file tropicalmed-07-00379-s001.zip]

Archive with 1 entries (1 files):
- tropicalmed-2043638-supplementary.pdf
